# Supplementary material for: Plasmonic Sensing Studies of a Gas-Phase Cystic Fibrosis Marker in Moisture Laden Air
Source: Sensors (Basel). 2021 May 29;21(11):3776. doi: 10.3390/s21113776 (PMC8197828; doi:10.3390/s21113776)
Supplement: Supplementary file 1 [file sensors-21-03776-s001.zip]

Archive with 1 entries (1 files):
- sensors-1212240-SI.pdf
